# Supplementary material for: Effect of Adjuvant Radiation Dose on Survival in Patients with Esophageal Squamous Cell Carcinoma
Source: Cancers (Basel). 2022 Nov 29;14(23):5879. doi: 10.3390/cancers14235879 (PMC9736548; doi:10.3390/cancers14235879)
Supplement: Supplementary file 1 [file cancers-14-05879-s001.zip]

Archive with 1 entries (1 files):
- cancers-1996705-supplementary.pdf
